# Supplementary material for: Association between Intraoperative Blood Pressure Drop and Clinically Significant Hypoperfusion in Abdominal Surgery: A Cohort Study
Source: J Clin Med. 2021 Oct 28;10(21):5010. doi: 10.3390/jcm10215010 (PMC8584611; doi:10.3390/jcm10215010)
Supplement: Supplementary file 1 [file jcm-10-05010-s001.zip]

Archive with 1 entries (1 files):
- jcm-1408846-supplementary.pdf
